# Supplementary material for: Clonal Architectures and Driver Mutations in Metastatic Melanomas
Source: PLoS One. 2014 Nov 13;9(11):e111153. doi: 10.1371/journal.pone.0111153 (PMC4230926; doi:10.1371/journal.pone.0111153)
Supplement: File S2 — The Zipped file contains the Supplementary Tables S4, S5, S6, S8, S9, S10, S11, S12, S14. Table S4 in File S2: Validated somatic point mutations and indels: See separate.xlsx file. Table S5 in File S2: Validated somatic structural variants: See separate.xlsx file. Validated structural variants in 15 whole genome sequenced samples are listed with Patient ID, chromosomal positions of each breakpoint (A, B), the type of event (DEL deletion, CTX translocation, INV inversion, INS insertion, ITX tandem duplication), and the size of event in bp. If a breakpoint is within a gene, the gene and transcript name are given with the direction of transcription and transcript substructure where the breakpoint is found (intron numbering is relative to the first translat ed exon). Genes completely deleted are listed in the final column. Table S6 in File S2: (a) Point mutations, indels, structural variations, and copy number variations presented in Figure 1. (b) TERT promoter mutations identified in 13 WGS cases: See separate.xlsx file. Table S8 in File S2: (a)Average haploid coverage across each targeted gene in the extension experiment. (b) Extension discovery variant table (15 paired samples): See separate.xlsx file. Table S9 in File S2: (a) Genes in the MAPK and Cell Cycle TP53/RB pathways. (b) Nonsynonymous mutations in the MAPK pathway in 28 paired discovery cases (c) Nonsynonymous mutations in the Cell Cycle TP53/RB pathway in 28 paired discovery cases: See separate.xlsx file. Table S10 in File S2: Extension analysis filtered variant table (96 unpaired samples): See separate.xlsx file. Table S11 in File S2: Extension analysis truncation mutation table (96 unpaired samples): See separate.xlsx file. Table S12 in File S2: (a)Readcounts for point mutations pictured in Figure 5. (b)Readcounts for point mutations pictured in Figure 6, MEL5 Lung sample. (c) Readcounts for point mutations pictured in Figure 6, MEL5 Pancreas sample. (d) Readcounts for point mutations pictured in Figure [file pone.0111153.s002.zip]

Archive with 23 entries (20 files):
- File_S2/
- File_S2/.DS_Store
- __MACOSX/
- __MACOSX/File_S2/
- __MACOSX/File_S2/._.DS_Store
- File_S2/Table_S10.xls
- __MACOSX/File_S2/._Table_S10.xls
- File_S2/Table_S11.xls
- __MACOSX/File_S2/._Table_S11.xls
- File_S2/Table_S12.xls
- __MACOSX/File_S2/._Table_S12.xls
- File_S2/Table_S14.xlsx
- __MACOSX/File_S2/._Table_S14.xlsx
- File_S2/Table_S4.xls
- __MACOSX/File_S2/._Table_S4.xls
- File_S2/Table_S5.xls
- __MACOSX/File_S2/._Table_S5.xls
- File_S2/Table_S6.xlsx
- __MACOSX/File_S2/._Table_S6.xlsx
- File_S2/Table_S8.xls
- __MACOSX/File_S2/._Table_S8.xls
- File_S2/Table_S9.xls
- __MACOSX/File_S2/._Table_S9.xls
