# Supplementary material for: Clonal Architectures and Driver Mutations in Metastatic Melanomas
Source: PLoS One. 2014 Nov 13;9(11):e111153. doi: 10.1371/journal.pone.0111153 (PMC4230926; doi:10.1371/journal.pone.0111153)
Supplement: File S2 — The Zipped file contains the Supplementary Tables S4, S5, S6, S8, S9, S10, S11, S12, S14. Table S4 in File S2: Validated somatic point mutations and indels: See separate.xlsx file. Table S5 in File S2: Validated somatic structural variants: See separate.xlsx file. Validated structural variants in 15 whole genome sequenced samples are listed with Patient ID, chromosomal positions of each breakpoint (A, B), the type of event (DEL deletion, CTX translocation, INV inversion, INS insertion, ITX tandem duplication), and the size of event in bp. If a breakpoint is within a gene, the gene and transcript name are given with the direction of transcription and transcript substructure where the breakpoint is found (intron numbering is relative to the first translat ed exon). Genes completely deleted are listed in the final column. Table S6 in File S2: (a) Point mutations, indels, structural variations, and copy number variations presented in Figure 1. (b) TERT promoter mutations identified in 13 WGS cases: See separate.xlsx file. Table S8 in File S2: (a)Average haploid coverage across each targeted gene in the extension experiment. (b) Extension discovery variant table (15 paired samples): See separate.xlsx file. Table S9 in File S2: (a) Genes in the MAPK and Cell Cycle TP53/RB pathways. (b) Nonsynonymous mutations in the MAPK pathway in 28 paired discovery cases (c) Nonsynonymous mutations in the Cell Cycle TP53/RB pathway in 28 paired discovery cases: See separate.xlsx file. Table S10 in File S2: Extension analysis filtered variant table (96 unpaired samples): See separate.xlsx file. Table S11 in File S2: Extension analysis truncation mutation table (96 unpaired samples): See separate.xlsx file. Table S12 in File S2: (a)Readcounts for point mutations pictured in Figure 5. (b)Readcounts for point mutations pictured in Figure 6, MEL5 Lung sample. (c) Readcounts for point mutations pictured in Figure 6, MEL5 Pancreas sample. (d) Readcounts for point mutations pictured in Figure [file pone.0111153.s002.zip › File_S2/Table_S9.xls]

## Sheet: Supp Table 9a Gene Lists
MAPK Pathway Gene List	Cell Cycle (TP53 & RB) Pathway Gene List
CACNA1A	CCND1
CACNA1B	CCND2
CACNA1C	CCND3
CACNA1D	CDK4
CACNA1E	CDK6
CACNA1F	RB1
CACNA1G	RBL1
CACNA1H	RBL2
CACNA1I	ABL1
CACNA1S	HDAC1
CACNA2D1	HDAC2
CACNA2D2	E2F1
CACNA2D3	E2F3
CACNA2D4	E2F2
CACNB1	E2F4
CACNB2	E2F5
CACNB3	TFDP1
CACNB4	TFDP2
CACNG1	GSK3B
CACNG2	TGFB1
CACNG3	TGFB2
CACNG4	TGFB3
CACNG5	SMAD2
CACNG6	SMAD3
CACNG7	SMAD4
CACNG8	MYC
PRKACA	ZBTB17
PRKACB	CDKN2A
PRKACG	CDKN2B
PRKX	CDKN2C
PRKCA	CDKN2D
PRKCB	CDKN1B
PRKCG	CDKN1C
GNA12	CDKN1A
GNG12	CCNE1
PPP3CA	CCNE2
PPP3CB	CDK2
PPP3CC	SKP1
PPP3R1	CUL1
PPP3R2	RBX1
CHP1	SKP2
CHP2	CCNA2
RASGRF1	CCNA1
RASGRF2	CDC6
RASGRP1	CDC45
RASGRP2	CDC7
RASGRP3	DBF4
RASGRP4	CDK1
RAPGEF2	CCNB1
NF1	CCNB2
RASA1	CCNB3
RASA2	CDC25B
RAP1A	CDC25C
RAP1B	YWHAZ
NGF	YWHAB
BDNF	YWHAQ
NTF3	YWHAE
NTF4	YWHAH
EGF	YWHAG
FGF1	PLK1
FGF2	WEE1
FGF3	WEE2
FGF4	PKMYT1
FGF17	CCNH
FGF6	CDK7
FGF7	ANAPC1
FGF8	ANAPC2
FGF9	CDC27
FGF10	ANAPC4
FGF11	ANAPC5
FGF12	CDC16
FGF13	ANAPC7
FGF14	CDC23
FGF16	ANAPC10
FGF5	ANAPC11
FGF18	CDC26
FGF19	ANAPC13
FGF20	CDC20
FGF21	PTTG1
FGF22	PTTG2
FGF23	ESPL1
PDGFB	SMC1A
PDGFA	SMC1B
NTRK1	SMC3
NTRK2	STAG2
EGFR	STAG1
FGFR1	RAD21
FGFR2	TTK
FGFR3	BUB1
FGFR4	BUB3
PDGFRA	BUB1B
PDGFRB	MAD1L1
GRB2	MAD2L1
SOS1	MAD2L2
SOS2	FZR1
HRAS	CDC14B
KRAS	CDC14A
NRAS	ATR
RRAS	ATM
RRAS2	TP53
MRAS	CHEK1
BRAF	CHEK2
RAF1	CREBBP
MOS	EP300
MAP2K1	PRKDC
MAP2K2	MDM2
LAMTOR3	GADD45A
MAPK1	GADD45B
MAPK3	GADD45G
MKNK1	PCNA
MKNK2	SFN
RPS6KA3	CDC25A
RPS6KA1	ORC1
RPS6KA2	ORC2
RPS6KA6	ORC3
ATF4	ORC4
ELK1	ORC5
ELK4	ORC6
MYC	MCM2
SRF	MCM3
FOS	MCM4
MAPT	MCM5
STMN1	MCM6
PLA2G4E	MCM7
PLA2G4A
JMJD7-PLA2G4B
PLA2G4B
PLA2G4C
PLA2G4D
PLA2G4F
TNF
IL1A
IL1B
TGFB1
TGFB2
TGFB3
TNFRSF1A
IL1R1
IL1R2
TGFBR1
TGFBR2
FASLG
FAS
CD14
RAC1
RAC2
RAC3
CDC42
CASP3
TRAF2
DAXX
TRAF6
GADD45A
GADD45B
GADD45G
TAB1
TAB2
ECSIT
MAP4K3
MAP4K4
MAP4K1
PAK1
PAK2
STK4
STK3
MAP4K2
MAP3K8
MAP3K1
MAP3K11
MAP3K2
MAP3K3
MAP3K13
MAP3K12
ZAK
MAP3K6
MAP3K5
MAP3K7
MAP3K4
TAOK2
TAOK3
TAOK1
MAP2K4
MAP2K7
MAP2K3
MAP2K6
MAPK8IP1
MAPK8IP2
MAPK8IP3
FLNA
FLNC
FLNB
CRK
CRKL
ARRB1
ARRB2
MAPK8
MAPK10
MAPK9
MAPK11
MAPK12
MAPK13
MAPK14
MAPKAPK5
MAPKAPK2
MAPKAPK3
RPS6KA4
RPS6KA5
CDC25B
JUN
JUND
ATF2
TP53
DDIT3
MAX
MEF2C
HSPB1
AKT1
AKT2
AKT3
PPM1A
PTPN5
PTPRR
PTPN7
DUSP1
DUSP4
DUSP2
DUSP7
DUSP8
DUSP3
DUSP5
DUSP6
DUSP9
DUSP10
DUSP14
DUSP16
DUSP22
PPP5C
PPM1B
HSPA8
HSPA1A
HSPA2
HSPA1L
HSPA1B
HSPA6
MECOM
MAP2K5
MAPK7
NR4A1
MAP3K14
CHUK
IKBKB
IKBKG
NLK
NFKB1
NFKB2
RELA
RELB
NFATC2
NFATC4

## Sheet: Supp Table 9b 
Sample	Chromosome	Start	Stop	Reference	Variant	Variant Type	Gene Name	Transcript Name	Variant Class	Amino Acid Change
MEL9	13	101319092	101319092	C	T	SNP	FGF14	NM_175929	missense	p.G136D
MEL7	2	102009057	102009057	C	T	SNP	IL1R2	NM_004633	missense	p.P314S
MEL7	2	102147857	102147857	C	T	SNP	IL1R1	NM_000877	missense	p.P85S
MEL13	2	102158378	102158378	G	A	SNP	IL1R1	NM_000877	missense	p.G382R
MEL9	4	103746818	103746818	G	A	SNP	NFKB1	NM_003998	missense	p.G627E
MEL6	4	111102549	111102549	C	T	SNP	EGF	NM_001963	missense	p.P424L
MEL9	4	111116801	111116801	G	A	SNP	EGF	NM_001963	missense	p.D672N
MEL1	1	115058052	115058052	T	C	SNP	NRAS	NM_002524	missense	p.Q61R
MEL9	1	115058052	115058052	T	C	SNP	NRAS	NM_002524	missense	p.Q61R
MEL8	1	115058053	115058053	G	T	SNP	NRAS	NM_002524	missense	p.Q61K
MEL9	1	115630908	115630908	G	A	SNP	NGF	NM_002506	missense	p.A11V
MEL9	12	117074549	117074549	G	A	SNP	TAOK3	NM_016281	nonsense	p.Q801*
MEL7	17	11939659	11939659	C	T	SNP	MAP2K4	NM_003010	missense	p.L146F
MEL5	16	1198077	1198077	C	T	SNP	CACNA1H	NM_021098	missense	p.S1073F
MEL11	16	1210852	1210852	G	T	SNP	CACNA1H	NM_021098	nonsense	p.E2307*
MEL9	19	13337167	13337167	C	T	SNP	CACNA1A	ENST00000325084	missense	p.G250R
MEL4	6	137000188	137000188	C	T	SNP	MAP3K5	NM_005923	missense	p.E662K
MEL11	9	139927470	139927470	G	A	SNP	CACNA1B	NM_000718	missense	p.G183E
MEL10	7	140099605	140099605	A	T	SNP	BRAF	NM_004333	missense	p.V600E
MEL12	7	140099605	140099605	A	T	SNP	BRAF	NM_004333	missense	p.V600E
MEL13	7	140099605	140099605	A	T	SNP	BRAF	NM_004333	missense	p.V600E
MEL2	7	140099605	140099605	A	T	SNP	BRAF	NM_004333	missense	p.V600E
MEL3	7	140099605	140099605	A	T	SNP	BRAF	NM_004333	missense	p.V600E
MEL7	7	140099605	140099605	A	T	SNP	BRAF	NM_004333	missense	p.V600E
MEL9	7	140100476	140100476	T	A	SNP	BRAF	NM_004333	missense	p.H574L
MEL4	7	140100477	140100477	G	A	SNP	BRAF	NM_004333	missense	p.H574Y
MEL9	5	149480685	149480685	G	A	SNP	PDGFRB	NM_002609	nonsense	p.R849*
MEL6	5	149481654	149481654	C	T	SNP	PDGFRB	NM_002609	missense	p.D776N
MEL4	X	153236523	153236523	G	A	SNP	FLNA	NM_001456	missense	p.S1686L
MEL6	4	160490859	160490859	C	T	SNP	RAPGEF2	NM_014247	missense	p.P1117L
MEL9	6	161453704	161453704	G	A	SNP	MAP3K4	NM_005922	missense	p.E1512K
MEL9	1	170895173	170895173	C	T	SNP	FASLG	NM_000639	missense	p.P70L
MEL9	1	170901550	170901550	C	T	SNP	FASLG	NM_000639	missense	p.P206L
MEL6	5	172128502	172128502	C	T	SNP	DUSP1	NM_004417	missense	p.A325T
MEL9	16	1750443	1750443	C	T	SNP	MAPK8IP3	NM_015133	nonsense	p.Q455*
MEL9	2	175653736	175653736	C	T	SNP	ATF2	NM_001880	missense	p.E397K
MEL7	5	176450399	176450399	G	A	SNP	FGFR4	NM_002011	missense	p.D135N
MEL9	5	176452099	176452099	C	T	SNP	FGFR4	NM_002011	missense	p.P300L
MEL6	1	179960264	179960264	G	A	SNP	CACNA1E	NM_000721	missense	p.D704N
MEL4	1	180034148	180034148	C	T	SNP	CACNA1E	NM_000721	missense	p.P2123L
MEL6	1	180034219	180034219	G	A	SNP	CACNA1E	NM_000721	missense	p.E2147K
MEL11	12	1826037	1826037	C	T	SNP	CACNA2D4	NM_172364	missense	p.E776K
MEL7	11	18707940	18707940	C	T	SNP	PTPN5	NM_006906	missense	p.S444N
MEL4	11	18718911	18718911	C	T	SNP	PTPN5	NM_006906	missense	p.G244S
MEL4	10	18868616	18868616	A	T	SNP	CACNB2	NM_201596	missense	p.N647I
MEL8	17	19224863	19224863	T	C	SNP	MAPK7	NM_002749	missense	p.C250R
MEL9	17	19225058	19225058	G	A	SNP	MAPK7	NM_002749	missense	p.G315S
MEL4	1	199302710	199302710	G	A	SNP	CACNA1S	NM_000069	missense	p.S862F
MEL9	1	199308520	199308520	G	A	SNP	CACNA1S	NM_000069	missense	p.S738L
MEL8	12	2094914	2094914	C	T	SNP	CACNA1C	NM_000719	missense	p.L105F
MEL9	1	216677384	216677384	G	A	SNP	TGFB2	NM_003238	missense	p.E337K
MEL9	14	23915522	23915522	C	T	SNP	NFATC4	NM_004554	missense	p.P747S
MEL4	16	23954345	23954345	G	A	SNP	PRKCB	NM_002738	missense	p.D169N
MEL13	16	24099746	24099746	C	T	SNP	PRKCB	NM_002738	missense	p.P510L
MEL7	16	24104343	24104343	C	T	SNP	PRKCB	NM_002738	missense	p.A559V
MEL6	16	24265595	24265595	C	T	SNP	CACNG3	NM_006539	missense	p.P84L
MEL9	12	2428520	2428520	G	A	SNP	CACNA1C	NM_000719	missense	p.D199N
MEL9	12	2484285	2484285	G	A	SNP	CACNA1C	NM_000719	missense	p.G377E
MEL12	17	24843006	24843006	A	T	SNP	TAOK1	NM_020791	missense	p.L276F
MEL6	12	2492381	2492381	G	A	SNP	CACNA1C	NM_000719	missense	p.E454K
MEL1	12	2572714	2572714	G	A	SNP	CACNA1C	NM_000719	missense	p.E869K
MEL5	12	2645098	2645098	T	0	DEL	CACNA1C	NM_000719	frame_shift_del	p.F1497fs
MEL4	17	26557441	26557441	C	T	SNP	NF1	NM_001042492	nonsense	p.R440*
MEL9	17	26578673	26578673	G	A	SNP	NF1	NM_001042492	missense	p.E778K
MEL9	17	26681456	26681456	C	T	SNP	NF1	NM_001042492	missense	p.L1876F
MEL9	1	27560430	27560430	C	T	SNP	MAP3K6	NM_004672	missense	p.G577E
MEL6	11	27636456	27636456	G	A	SNP	BDNF	NM_170734	missense	p.R93W
MEL9	8	29258806	29258806	C	T	SNP	DUSP4	NM_057158	missense	p.G54S
MEL5	3	30690648	30690648	G	A	SNP	TGFBR2	NM_001024847	missense	p.M459I
MEL4	6	31886387	31886387	C	T	SNP	HSPA1L	NM_005527	missense	p.E448K
MEL6	2	33600528	33600528	C	T	SNP	RASGRP3	NM_170672	missense	p.P124L
MEL9	2	33636845	33636845	C	T	SNP	RASGRP3	NM_170672	missense	p.A548V
MEL9	22	35952763	35952763	C	T	SNP	RAC2	NM_002872	missense	p.A159T
MEL9	11	36479458	36479458	G	A	SNP	TRAF6	NM_004620	missense	p.P62S
MEL5	15	36605837	36605837	C	T	SNP	RASGRP1	NM_005739	missense	p.R94Q
MEL12	20	3733549	3733549	C	A	SNP	CDC25B	NM_021873	missense	p.R562S
MEL9	22	38391895	38391895	G	A	SNP	CACNA1I	NM_021096	missense	p.D1348N
MEL4	8	38406561	38406561	G	A	SNP	FGFR1	NM_023110	nonsense	p.Q52*
MEL4	2	39116120	39116120	G	A	SNP	SOS1	NM_005633	missense	p.S297L
MEL9	15	39925482	39925482	G	A	SNP	JMJD7-PLA2G4B	NM_005090	nonsense	p.W746*
MEL9	15	40100426	40100426	T	C	SNP	PLA2G4E	ENST00000382420	missense	p.K32R
MEL9	15	40173930	40173930	C	T	SNP	PLA2G4D	NM_178034	missense	p.G7E
MEL12	17	40700658	40700658	G	A	SNP	MAP3K14	ENST00000344686	missense	p.P741S
MEL4	6	43251636	43251636	C	T	SNP	SRF	NM_003131	missense	p.S332F
MEL4	6	43252333	43252333	C	T	SNP	SRF	NM_003131	missense	p.P371L
MEL9	17	46036546	46036546	G	A	SNP	CACNA1G	NM_018896	missense	p.V1401M
MEL5	17	46058987	46058987	C	T	SNP	CACNA1G	NM_018896	missense	p.S2337F
MEL9	1	46799751	46799751	G	A	SNP	MKNK1	NM_003684	missense	p.P372S
MEL4	3	50658672	50658672	C	T	SNP	MAPKAPK3	NM_004635	missense	p.P268S
MEL9	12	50736211	50736211	G	A	SNP	NR4A1	NM_002135	splice_site	e2+1
MEL3	3	53741116	53741116	G	A	SNP	CACNA1D	NM_000720	missense	p.D834N
MEL8	3	53756499	53756499	T	A	SNP	CACNA1D	NM_000720	missense	p.F1120I
MEL4	3	53809368	53809368	C	T	SNP	CACNA1D	NM_000720	missense	p.S1679L
MEL9	3	54512558	54512558	G	A	SNP	CACNA2D3	NM_018398	splice_site	e5-1
MEL7	12	5474146	5474146	C	T	SNP	NTF3	NM_001102654	missense	p.R182W
MEL5	3	54889892	54889892	G	A	SNP	CACNA2D3	ENST00000398624	nonsense	p.W503*
MEL3	3	54900462	54900462	C	T	SNP	CACNA2D3	NM_018398	missense	p.R731C
MEL5	3	54908924	54908924	C	T	SNP	CACNA2D3	NM_018398	missense	p.P813L
MEL7	7	55178598	55178598	C	T	SNP	EGFR	NM_005228	missense	p.S116F
MEL12	7	55195418	55195418	C	T	SNP	EGFR	NM_005228	missense	p.S464L
MEL5	5	56225160	56225160	C	T	SNP	MAP3K1	NM_005921	missense	p.P1479S
MEL9	3	58039528	58039528	G	A	SNP	FLNB	NM_001457	missense	p.D196N
MEL9	3	58069259	58069259	G	A	SNP	FLNB	NM_001457	missense	p.G659E
MEL11	3	58082095	58082095	C	T	SNP	FLNB	NM_001457	missense	p.P984L
MEL9	3	58085143	58085143	C	T	SNP	FLNB	NM_001457	missense	p.P1257S
MEL9	3	58099172	58099172	C	T	SNP	FLNB	NM_001457	missense	p.A1662V
MEL9	3	58109604	58109604	G	A	SNP	FLNB	NM_001457	missense	p.D2026N
MEL4	3	58115594	58115594	G	A	SNP	FLNB	NM_001457	missense	p.G2224E
MEL9	17	62311224	62311224	C	T	SNP	CACNG5	NM_014404	missense	p.S185F
MEL9	7	6393417	6393417	C	T	SNP	RAC1	NM_018890	missense	p.P29S
MEL6	11	64313956	64313956	C	T	SNP	MAP4K2	NM_004579	missense	p.R767Q
MEL4	15	65886044	65886044	C	T	SNP	MAP2K5	NM_145160	missense	p.P417S
MEL9	11	69223224	69223224	C	T	SNP	FGF19	NM_005117	missense	p.S213N
MEL9	12	69381366	69381366	C	T	SNP	PTPRR	NM_002849	missense	p.G338R
MEL6	12	69425872	69425872	G	A	SNP	PTPRR	NM_002849	nonsense	p.Q334*
MEL4	12	69573012	69573012	C	T	SNP	PTPRR	NM_002849	missense	p.G24E
MEL6	17	7520284	7520285	AA	0	DEL	TP53	NM_000546	frame_shift_del	p.L43fs
MEL4	5	80539946	80539946	G	A	SNP	RASGRF2	NM_006909	missense	p.G1030E
MEL6	4	81415174	81415174	G	A	SNP	FGF5	NM_004464	missense	p.G148E
MEL4	7	81417721	81417721	G	A	SNP	CACNA2D1	NM_000722	missense	p.P1067S
MEL9	1	84414079	84414079	G	A	SNP	PRKACB	ENST00000370682	splice_site	e4+1
MEL9	1	84436037	84436037	G	A	SNP	PRKACB	NM_182948	missense	p.R242K
MEL2	5	86694205	86694205	T	C	SNP	RASA1	NM_002890	missense	p.Y472H
MEL9	5	86694232	86694232	C	T	SNP	RASA1	NM_002890	missense	p.L481F
MEL4	4	87157548	87157548	C	T	SNP	MAPK10	NM_138982	splice_site	e12-1
MEL9	4	87169385	87169385	G	A	SNP	MAPK10	NM_138982	missense	p.P414L
MEL7	4	87242158	87242158	C	T	SNP	MAPK10	NM_138982	missense	p.M159I
MEL10	12	88268522	88268522	A	G	SNP	DUSP6	NM_001946	missense	p.F271S
MEL9	10	90760532	90760532	C	G	SNP	FAS	NM_000043	missense	p.P183R
MEL9	6	91282964	91282964	G	A	SNP	MAP3K7	NM_145331	nonsense	p.Q600*
MEL5	7	140099605	140099606	AC	TT	DNP	BRAF	NM_004333	missense	p.V600K
MEL11	7	140127872	140127872	C	T	SNP	BRAF	NM_004333	missense	p.G469S
H_LX-123	7	140099605	140099605	A	T	SNP	BRAF	NM_004333.4	missense	p.V600E
H_LX-139	7	140099605	140099605	A	T	SNP	BRAF	NM_004333.4	missense	p.V600E
H_LX-174	7	140099605	140099605	A	T	SNP	BRAF	NM_004333.4	missense	p.V600E
H_LX-80	7	140099605	140099605	A	T	SNP	BRAF	NM_004333.4	missense	p.V600E
H_LX-WU_MEL_500	7	140099605	140099605	A	T	SNP	BRAF	NM_004333.4	missense	p.V600E
H_LX-WU_MEL_521	7	140099605	140099605	A	T	SNP	BRAF	NM_004333.4	missense	p.V600E
H_LX-WU_MEL_522	7	140099605	140099605	A	T	SNP	BRAF	NM_004333.4	missense	p.V600E
H_LX-WU_Mel_218	7	140099605	140099605	A	T	SNP	BRAF	NM_004333.4	missense	p.V600E
H_LX-80	7	140099606	140099606	C	T	SNP	BRAF	NM_004333.4	missense	p.V600M
H_LX-WU_MEL_521	7	140099606	140099606	C	T	SNP	BRAF	NM_004333.4	missense	p.V600M
H_LX-WU_MEL_21	12	2561037	2561037	A	G	SNP	CACNA1C	NM_000719.6	missense	p.N639S
H_LX-80	12	2576863	2576863	G	A	SNP	CACNA1C	ENST00000327702	splice_site	e22-1
H_LX-174	12	2613075	2613075	G	0	DEL	CACNA1C	ENST00000347598	frame_shift_del	p.W1303fs
H_LX-WU_Mel_218	12	2665209	2665209	G	A	SNP	CACNA1C	NM_000719.6	missense	p.E1874K
H_LX-WU_MEL_21	1	180034076	180034076	C	T	SNP	CACNA1E	NM_000721.2	missense	p.S2099F
H_LX-139	1	180034202	180034202	C	T	SNP	CACNA1E	NM_000721.2	missense	p.P2141L
H_LX-139	1	199289024	199289024	G	A	SNP	CACNA1S	NM_000069.2	missense	p.A1266V
H_LX-80	1	199294954	199294954	C	T	SNP	CACNA1S	NM_000069.2	missense	p.A1171T
H_LX-174	1	199312827	199312828	GC	0	DEL	CACNA1S	NM_000069.2	frame_shift_del	p.R557fs
H_LX-174	3	54395789	54395789	T	G	SNP	CACNA2D3	NM_018398.2	missense	p.V110G
H_LX-159	7	55205718	55205718	C	T	SNP	EGFR	NM_201284.3	missense	p.S702F
H_LX-WU_Mel_218	7	55227960	55227960	T	G	SNP	EGFR	NM_005228.3	missense	p.I878S
H_LX-123	17	7287168	7287169	0	A	INS	FGF11	NM_004112.2	frame_shift_ins	p.S219fs
H_LX-174	X	76598493	76598493	A	T	SNP	FGF16	NM_003868.1	missense	p.Q58H
H_LX-80	11	69297434	69297434	G	A	SNP	FGF4	NM_002007.2	missense	p.P149S
H_LX-167	15	47503902	47503902	A	G	SNP	FGF7	NM_002009.3	missense	p.Q39R
H_LX-139	15	47504001	47504001	G	A	SNP	FGF7	NM_002009.3	missense	p.R72Q
H_LX-WU_MEL_500	4	1778926	1778927	GT	0	DEL	FGFR3	ENST00000312875	frame_shift_del	p.C85fs
H_LX-139	2	102158513	102158513	G	A	SNP	IL1R1	NM_000877.2	missense	p.G427R
H_LX-174	15	64561185	64561185	G	A	SNP	MAP2K1	NM_002755.3	missense	p.E203K
H_LX-174	15	64568613	64568613	C	0	DEL	MAP2K1	NM_002755.3	frame_shift_del	p.P323fs
H_LX-167	5	56213606	56213608	CAA	0	DEL	MAP3K1	NM_005921.1	in_frame_del	p.T945in_frame_del
H_LX-WU_MEL_21	6	137061351	137061351	G	A	SNP	MAP3K5	NM_005923.3	nonsense	p.Q259*
H_LX-174	6	91314532	91314533	AA	0	DEL	MAP3K7	NM_145331.2	frame_shift_del	p.I345fs
H_LX-167	4	87241228	87241228	C	T	SNP	MAPK10	NM_138982.2	splice_site	e6+1
H_LX-159	16	30035773	30035774	TG	0	DEL	MAPK3	NM_002746.1	frame_shift_del	p.T320fs
H_LX-167	1	115058053	115058053	G	T	SNP	NRAS	NM_002524.3	missense	p.Q61K
H_LX-WU_MEL_521	1	155110159	155110159	G	A	SNP	NTRK1	NM_002529.1	missense	p.V321M
H_LX-159	9	86546652	86546652	A	0	DEL	NTRK2	NM_006180.1	frame_shift_del	p.I396fs
H_LX-WU_MEL_521	12	69319256	69319256	C	T	SNP	PTPRR	NM_002849.2	missense	p.R650K
H_LX-WU_Mel_218	12	69364239	69364239	G	A	SNP	PTPRR	NM_002849.2	nonsense	p.Q478*
H_LX-WU_Mel_218	12	69364240	69364240	C	G	SNP	PTPRR	NM_002849.2	missense	p.W477C
H_LX-167	17	7519120	7519120	G	A	SNP	TP53	NM_000546.4	missense	p.H179Y

## Sheet: Supp Table 9c
Sample	Chromosome	Start	Stop	Reference	Variant	Variant Type	Gene Name	Transcript Name	Variant Class	Amino Acid Change
MEL11	12	120250672	120250672	G	A	SNP	ANAPC5	ENST00000344395	missense	p.P200L
MEL3	X	123027769	123027769	C	0	DEL	STAG2	NM_001042749	frame_shift_del	p.I720fs
MEL9	11	125004566	125004566	G	A	SNP	CHEK1	NM_001274	splice_site	e4+1
MEL11	5	133524681	133524681	G	A	SNP	SKP1	NM_170679	missense	p.P71S
MEL6	3	137675103	137675103	G	A	SNP	STAG1	NM_005862	missense	p.P365S
MEL9	3	143764161	143764161	A	G	SNP	ATR	NM_001184	missense	p.L258P
MEL11	7	148085051	148085051	C	T	SNP	CUL1	NM_003592	missense	p.T120I
MEL9	7	1822237	1822237	C	T	SNP	MAD1L1	ENST00000265854	nonsense	p.W717*
MEL9	1	202778597	202778597	G	A	SNP	MDM4	NM_002393	missense	p.E192K
MEL9	1	216677384	216677384	G	A	SNP	TGFB2	NM_003238	missense	p.E337K
MEL11	9	21964751	21964751	C	A	SNP	CDKN2A	NM_000077	nonsense	p.E26*
MEL3	9	21964801	21964801	A	0	DEL	CDKN2A	NM_000077	frame_shift_del	p.M9fs
MEL9	7	2228852	2228852	C	T	SNP	MAD1L1	NM_001013836	missense	p.G119R
MEL9	13	35910928	35910928	G	A	SNP	CCNA1	NM_003914	missense	p.D273N
MEL6	5	36204296	36204296	C	T	SNP	SKP2	NM_005983	missense	p.P221S
MEL9	6	36761539	36761539	C	T	SNP	CDKN1A	NM_000389	missense	p.S160F
MEL12	20	3733549	3733549	C	A	SNP	CDC25B	NM_021873	missense	p.R562S
MEL9	16	3760783	3760783	G	A	SNP	CREBBP	NM_004380	missense	p.T890I
MEL9	4	37638689	37638689	C	T	SNP	PTTG2	NM_006607	missense	p.P80L
MEL9	22	39863677	39863677	G	A	SNP	EP300	NM_001429	missense	p.G566E
MEL11	22	39875756	39875756	C	T	SNP	EP300	NM_001429	missense	p.P809S
MEL5	22	39894700	39894700	C	T	SNP	EP300	NM_001429	missense	p.S1352F
MEL10	17	42574644	42574644	G	A	SNP	CDC27	NM_001256	missense	p.S443F
MEL9	20	42949798	42949798	G	A	SNP	YWHAB	NM_003404	splice_site	e0+1
MEL9	13	47779442	47779442	C	T	SNP	RB1	NM_000321	missense	p.P55S
MEL2	8	48962779	48962779	G	A	SNP	PRKDC	ENST00000314191	missense	p.S1484F
MEL11	8	48965593	48965593	A	C	SNP	PRKDC	NM_001081640	missense	p.V1283G
MEL4	8	49048131	49048131	C	T	SNP	MCM4	NM_005914	missense	p.T697I
MEL9	X	50044982	50044982	C	T	SNP	CCNB3	NM_033031	missense	p.H27Y
MEL8	X	50069360	50069360	C	T	SNP	CCNB3	NM_033031	missense	p.P484L
MEL9	X	50069887	50069887	G	A	SNP	CCNB3	NM_033031	missense	p.A660T
MEL11	X	50110984	50110984	C	T	SNP	CCNB3	NM_033031	missense	p.P1322L
MEL5	12	51949971	51949971	G	A	SNP	ESPL1	NM_012291	missense	p.M326I
MEL2	16	52046149	52046149	C	T	SNP	RBL2	NM_005611	missense	p.A358V
MEL9	16	52062276	52062276	C	T	SNP	RBL2	NM_005611	missense	p.L882F
MEL13	6	52252158	52252158	G	A	SNP	MCM3	NM_002388	missense	p.L244F
MEL9	12	54651116	54651116	C	T	SNP	CDK2	NM_001798	missense	p.P204S
MEL9	12	54651147	54651147	G	A	SNP	CDK2	NM_001798	missense	p.R214Q
MEL9	12	67508895	67508895	G	A	SNP	MDM2	NM_002392	missense	p.E201K
MEL9	5	68506472	68506472	C	T	SNP	CCNB1	NM_031966	missense	p.P240S
MEL6	17	7520284	7520285	AA	0	DEL	TP53	NM_000546	frame_shift_del	p.L43fs
MEL12	6	80777903	80777903	C	T	SNP	TTK	NM_003318	missense	p.S216F
MEL9	8	86302612	86302612	G	A	SNP	E2F5	NM_001951	missense	p.V126I
MEL9	7	87345405	87345405	G	A	SNP	DBF4	NM_006716	missense	p.V50I
MEL9	11	9554688	9554688	G	A	SNP	WEE1	NM_003390	missense	p.E309K
MEL3	7	99534950	99534950	C	T	SNP	MCM7	NM_005916	missense	p.D97N
H_LX-167	3	143671063	143671063	C	A	SNP	ATR	NM_001184.3	missense	p.G2120C
H_LX-174	3	143686816	143686818	TAT	0	DEL	ATR	NM_001184.3	splice_site_del	e36-2
H_LX-159	X	50070641	50070641	A	G	SNP	CCNB3	NM_033031.2	missense	p.K911R
H_LX-WU_MEL_522	17	42556276	42556276	G	A	SNP	CDC27	NM_001256.1	missense	p.S737F
H_LX-123	17	42574696	42574696	T	C	SNP	CDC27	NM_001256.1	missense	p.S426G
H_LX-172	17	42589302	42589302	G	C	SNP	CDC27	NM_001256.1	missense	p.A273G
H_LX-WU_MEL_522	9	21961208	21961208	C	A	SNP	CDKN2A	NM_058195.3	splice_site	e2-1
H_LX-WU_MEL_21	20	31728728	31728728	C	T	SNP	E2F1	NM_005225.2	missense	p.G304S
H_LX-167	17	7519120	7519120	G	A	SNP	TP53	NM_000546.4	missense	p.H179Y
